# Supplementary material for: Antifungal Rhizosphere Bacteria Can increase as Response to the Presence of Saprotrophic Fungi
Source: PLoS One. 2015 Sep 22;10(9):e0137988. doi: 10.1371/journal.pone.0137988 (PMC4578881; doi:10.1371/journal.pone.0137988)
Supplement: S1 Appendix — (XLS) [file pone.0137988.s001.xls]

## Sheet: Sheet1
Data Fig 1A		Bacterial numbers				Data Fig 1B		Ergosterol
		(CFU/g soil)						(mg / kg)
Experiment 1						Experiment 1
Control Carex	Rhizo1	4.48422e+07				Control Carex	Rhizo1	0.00295076
Control Carex	Rhizo2	4.69828e+07				Control Carex	Rhizo2	0.00589091
Control Carex	Rhizo3	5.36923e+07				Control Carex	Rhizo3	0.0375007
Control Carex	Rhizo4	7.81151e+07				Control Carex	Rhizo4	0.00134409
Control Carex	Rhizo5	5.11393e+07				Control Carex	Rhizo5	0
Control Carex	Rhizo6	6.34782e+07				Control Carex	Rhizo6	0
Mean		5.6375e+07				Mean		0.00794775
Standard Deviation		1.24813e+07				Standard Deviation		0.014646
						Trichoderma	Non-Rhizo1	0.892346
Trichoderma	Rhizo1	9.96593e+07				Trichoderma	Non-Rhizo2	1.01913
Trichoderma	Rhizo2	6.23919e+07				Trichoderma	Non-Rhizo3	1.11343
Trichoderma	Rhizo3	1.25196e+08				Trichoderma	Non-Rhizo4	0.912366
Trichoderma	Rhizo4	8.63066e+07				Trichoderma	Non-Rhizo5	0.981599
Trichoderma	Rhizo5	9.81058e+07				Mean		0.983773
Trichoderma	Rhizo6	1.29301e+08				Standard Deviation		0.0887745
Mean		1.0016e+08
Standard Deviation		2.48949e+07				Trichoderma	Rhizo1	0.799552
						Trichoderma	Rhizo2	0.416081
						Trichoderma	Rhizo3	0.3842
Mucor	Rhizo1	6.67582e+07				Trichoderma	Rhizo4	0.72927
Mucor	Rhizo2	6.44086e+07				Trichoderma	Rhizo5	0.799178
Mucor	Rhizo3	1.98936e+08				Trichoderma	Rhizo6	0.52072
Mucor	Rhizo4	6.10221e+07				Mean		0.608167
Mucor	Rhizo5	7.94699e+07				Standard Deviation		0.191042
Mucor	Rhizo 6	9.7592e+07
Mean		9.46979e+07				Mucor	Non-Rhizo1	0.71546
Standard Deviation		5.27979e+07				Mucor	Non-Rhizo2	0.749773
						Mucor	Non-Rhizo3	0.644793
Experiment 2						Mucor	Non-Rhizo4	0.584024
Mucor	Rhizo1	5.13664e+07				Mucor	Non-Rhizo5	0.712099
Mucor	Rhizo2	6.53498e+07				Mean		0.68123
Mucor	Rhizo3	6.39087e+07				Standard Deviation		0.0663314
Mucor	Rhizo4	6.09636e+07
Mucor	Rhizo5	3.75248e+07				Mucor	Rhizo1	0.862207
Mucor	Rhizo6	4.36792e+07				Mucor	Rhizo2	0.560425
Mean		5.37988e+07				Mucor	Rhizo3	0.764122
Standard Deviation		1.14903e+07				Mucor	Rhizo4	0.843997
						Mucor	Rhizo5	0.795872
						Mean		0.765325
Control Carex	Rhizo1	9.83531e+07				Standard Deviation		0.120928
	Rhizo2	9.25666e+07
	Rhizo3	8.08242e+07				Experiment 2
	Rhizo4	1.41705e+08				Mucor	Rhizo1	0.451
	Rhizo5	6.31458e+07				Mucor	Rhizo2	0.5927
	Rhizo6	1.00668e+08				Mucor	Rhizo3	0.7269
Mean		9.62103e+07				Mucor	Rhizo4	0.2476
Standard deviation		2.62201e+07				Mucor	Rhizo5	0.2684
						Mucor	Rhizo6	0.239
						Mean		0.420933
						Standard Deviation		0.205151
						Mucor	Non-Rhizo1	0.65
						Mucor	Non-Rhizo2	0.6151
						Mucor	Non-Rhizo3	0.6864
						Mucor	Non-Rhizo4	0.8404
						Mucor	Non-Rhizo5	1.0702
						Mucor	Non-Rhizo6	0.6141
						Mean		0.746033
						Standard deviation		0.17962
						Control Carex	Rhizo1	0.0982137
							Rhizo2	0.198871
							Rhizo3	0.0958436
							Rhizo4	0.0682833
							Rhizo5	0.0532741
							Rhizo6	0.0315207
						Mean		0.091001
						Standard deviation		0.0586321
