# Supplementary material for: Antifungal Rhizosphere Bacteria Can increase as Response to the Presence of Saprotrophic Fungi
Source: PLoS One. 2015 Sep 22;10(9):e0137988. doi: 10.1371/journal.pone.0137988 (PMC4578881; doi:10.1371/journal.pone.0137988)
Supplement: S2 Appendix — (XLS) [file pone.0137988.s002.xls]

## Sheet: Sheet1
data Fig. 2	Protease	Chitinase	Glucanase		data Fig. 3	Anti-Mucor	Anti-Tricho	Anti-Rhizo
	%	%	%			%	%	%
Experiment 1
Control	3.8	3.7	12			37	16	0
Control	0	0	8			60	17.9	4.5
Control	15.8	4.5	14			45.5	27.3	22.2
Mean	6.53333	2.73333	11.3333			47.5	20.4	8.9
SD	8.24702	2.40069	3.05505			11.6297	6.05062	11.7358
Tricho	20.8	15.4	14			29.2	41.7	0
Tricho	13	17.4	16			46.2	34.6	11.8
Tricho	19	19	15			66.7	66.7	31.3
Mean	17.6	17.2667	15			47.3667	47.6667	14.3667
SD	4.08412	1.8037	1			18.7772	16.8613	15.8071
Mucor	20	8	10			44	32	8.3
Mucor	16.7	6.9	9			24.1	16	16
Mucor	8.3	3.7	14			70.4	17.2	14
Mean	15	6.2	11			46.1667	21.7333	12.7667
SD	6.03241	2.23383	2.64575			23.2259	8.91142	3.99541
Experiment 2
Control	21.2	3.2	33.3			16.7	30.3	16.7
Control	33.3	6.2	48.1			31.2	43.8	18.8
Control	42.3	3.2	41.7			9.7	30.8	37
Mean	32.2667	4.2	41.0333			19.2	34.9667	24.1667
SD	10.5879	1.73205	7.42249			10.9659	7.65398	11.1635
Mucor	37.1	17.1	48.5			37.1	60	68.6
Mucor	20	13.3	39.3			55.6	43.8	62.1
Mucor	36.1	25	42.4			33.3	57.1	60
Mean	31.0667	18.4667	43.4			42	53.6333	63.5667
SD	9.59705	5.96853	4.68081			11.9302	8.63848	4.48367
